# Supplementary material for: Alteration of gut microbiome and correlated amino acid metabolism are associated with acute myelocytic leukemia carcinogenesis
Source: Cancer Med. 2023 Jul 6;12(15):16431–43. doi: 10.1002/cam4.6283 (PMC10469656; doi:10.1002/cam4.6283)
Supplement: Supplementary file 1 — Table S1. [file CAM4-12-16431-s002.xlsx]

## Sheet: AML_N1 vs CON
ID	m/z	Retention time (min)	Ion mode	Metabolites	Compound ID	Super Class	Class	Sub Class	level	kegg	Score	Fragmentation Score	Adducts	Formula	Mass Error (ppm)	VIP	P-value	adj.P-value	log2(FC)	FC	average(AML-N1)	average(CON)	SLQ.3	SLQ.16	SLQ.18	SLQ.38	SLQ.40	CON-F19	CON-F20	CON-F24	CON1	CON2	CON3	CON4	CON5	CON6
13.41_423.2513m/z	423.251	13.4068	neg	1-heptadecanoyl-sn-glycerol 3-phosphate	24082	Unclassified	Unclassified	Unclassified			46.7	39.6	M-H	C20H41O7P	-1.07831	13.1831	0.00501154	0.787301	-0.999508	0.50017	3.82687e+06	7.65112e+06	5.6462e+06	3.07837e+06	3.68062e+06	2.39227e+06	4.33688e+06	7.01048e+06	7.14913e+06	8.8543e+06	1.15475e+07	5.52251e+06	5.54059e+06	1.08484e+07	6.92423e+06	5.4629e+06
6.05_218.2108m/z	218.211	6.04913	pos	Lauric acid	LMFA01010012	Lipids and lipid-like molecules	Fatty Acyls	Fatty acids and conjugates	**	C02679	50.1	55.5	M+NH4	C12H24O2	-3.08564	9.60011	0.00370149	0.787301	3.09829	8.56401	2.24563e+06	262217	19394	2.27531e+06	2.24781e+06	2.94226e+06	3.74337e+06	24646.5	13710	28123.7	23521.2	15686.4	24923.3	26041.8	37638.8	2.16566e+06
7.56_368.1651n	367.158	7.56027	neg	Testosterone sulfate	LMST05020032	Lipids and lipid-like molecules	Steroids and steroid derivatives	Sulfated steroids	*		40	5.82	M-H, 2M-H	C19H28O5S	-1.87232	8.20373	0.0211916	0.787301	-2.53579	0.172445	403007	2.33701e+06	56667.8	1.13359e+06	57186.5	459523	308062	2.72845e+06	2.96215e+06	5.01138e+06	3.89384e+06	2.31451e+06	1.65662e+06	2.03537e+06	423503	7264.86
3.95_187.0629n	205.097	3.94788	pos	Indoleacrylic acid	HMDB0000734	Organoheterocyclic compounds	Indoles and derivatives	Indoles	*		43.3	31	M+H, M+NH4, M+H-H2O	C11H9NO2	-2.3973	8.11006	0.00295042	0.787301	0.96016	1.94553	2.92749e+06	1.50473e+06	3.93025e+06	3.21878e+06	2.25497e+06	3.04415e+06	2.1893e+06	1.18071e+06	2.39222e+06	1.34036e+06	2.87936e+06	1.32177e+06	1.08794e+06	897439	1.15647e+06	1.28629e+06
10.02_515.3036m/z	515.304	10.0235	neg	17,23-Epoxy-29-hydroxy-27-norlanost-8-ene-3,15,24-trione	HMDB0035113	Lipids and lipid-like molecules	Prenol lipids	Triterpenoids	*		38.9	3.47	M+FA-H	C29H42O5	4.6998	7.92735	0.0357678	0.787301	-3.35338	0.0978436	196729	2.01065e+06	786949	53166.1	91662.8	42758.2	9109.39	1.18918e+06	5.34373e+06	3.85194e+06	1.21845e+06	2.73354e+06	1.49118e+06	1.41025e+06	818859	38707.3
11.65_311.1682m/z	311.168	11.6461	neg	N-Undecylbenzenesulfonic acid	HMDB0032549	Benzenoids	Benzene and substituted derivatives	Benzenesulfonic acids and derivatives			40.2	7.25	M-H	C17H28O3S	-1.33422	7.16558	0.00157079	0.787301	-1.6209	0.325134	503732	1.54931e+06	1.25435e+06	225176	348924	354658	335547	1.87616e+06	1.70988e+06	1.78013e+06	1.84064e+06	1.1484e+06	1.52863e+06	1.57543e+06	2.02216e+06	462304
7.76_879.4615m/z	879.461	7.76257	pos	PG(22:6(4Z,7Z,10Z,13Z,16Z,19Z)/20:5(5Z,8Z,11Z,14Z,17Z))	LMGP04010840	Lipids and lipid-like molecules	Glycerophospholipids	Glycerophosphoglycerols			37.4	8.37	M+K	C48H73O10P	4.95878	6.71251	0.0169136	0.787301	3.41449	10.6626	1.1871e+06	111332	21826.8	2.45657e+06	2.44496e+06	272543	739583	106447	71616.5	143974	104226	534598	14149.4	14176.4	7351.33	5452.55
9.84_497.3482m/z	497.348	9.83802	neg	5b-Cholestane-3a,7a,12a,23R,25-pentol	HMDB0000513	Lipids and lipid-like molecules	Fatty Acyls	Fatty acids and conjugates	**	C01571	39.4	4.45	M+FA-H	C27H48O5	-0.33	6.39213	0.00585057	0.787301	-2.08162	0.236249	296444	1.25479e+06	705984	137903	471587	109571	57173.4	961272	1.64907e+06	1.97643e+06	1.29011e+06	2.09035e+06	1.14286e+06	1.27068e+06	683350	229022
10.79_390.2765n	435.275	10.7886	neg	7-Hydroxy-3-oxocholanoic acid	HMDB0000460	Lipids and lipid-like molecules	Steroids and steroid derivatives	Bile acids, alcohols and derivatives	*		49.6	55.2	M+FA-H, 2M-H	C24H38O4	-1.40074	6.37592	0.0198666	0.787301	-3.19886	0.108905	129848	1.19231e+06	117686	30792.8	251636	160895	88232.4	164481	1.63453e+06	1.27216e+06	1.12591e+06	613341	3.06856e+06	1.53453e+06	981701	335579
11.15_453.2844n	454.292	11.1519	pos	LysoPE(16:0/0:0)	HMDB0011503	Lipids and lipid-like molecules	Glycerophospholipids	Glycerophosphoethanolamines	*		52.3	65.5	M+H, M+K, M+Na, M+H-H2O	C21H44NO7P	-2.55048	6.35373	0.0198232	0.787301	-2.52995	0.173144	232574	1.34324e+06	97543	19620.8	559418	234145	252141	1.86076e+06	1.42437e+06	3.03615e+06	1.79929e+06	837291	449771	1.70376e+06	954015	23713.5
9.16_274.2732m/z	274.273	9.16162	pos	C16 Sphinganine	41556	Lipids and lipid-like molecules	Sphingolipids	Sphingoid bases			50.5	59.4	M+H	C16H35NO2	-3.02248	5.84843	0.0370908	0.787301	0.758088	1.69125	2.32451e+06	1.37443e+06	711735	2.36104e+06	2.47265e+06	2.4209e+06	3.65622e+06	1.70263e+06	1.07165e+06	1.08748e+06	1.40058e+06	628291	1.15691e+06	1.30093e+06	1.67447e+06	2.34698e+06
10.32_414.2031n	415.21	10.3192	pos	4-O-Methylmelleolide	HMDB0037039	Lipids and lipid-like molecules	Prenol lipids	Sesquiterpenoids	*		39.1	3.25	M+H, M+NH4, M+Na, M+K, M+H-H2O	C24H30O6	-2.80321	5.63707	0.0136142	0.787301	-0.944068	0.519765	822914	1.58324e+06	1.41638e+06	431327	635117	938142	693599	1.61428e+06	1.66622e+06	1.97781e+06	1.34092e+06	1.27549e+06	1.8721e+06	1.35054e+06	2.4834e+06	668420
0.60_146.1053n	147.112	0.598417	pos	D-Lysine	6919	Organic acids and derivatives	Carboxylic acids and derivatives	Amino acids, peptides, and analogues	**	C00739	55.5	85.8	M+H-H2O, M+H	C6H14N2O2	-1.39835	5.35167	0.0318628	0.787301	1.67982	3.20389	1.16157e+06	362551	2.08121e+06	187138	1.08191e+06	2.25807e+06	199533	275691	110819	596059	156752	524167	226326	384430	473024	515695
11.16_453.2853n	452.278	11.1595	neg	1-(2-methoxy-13-methyl-6Z-tetradecenyl)-sn-glycero-3-phosphoethanolamine	LMGP02060010	Lipids and lipid-like molecules	Glycerophospholipids	Glycerophosphoethanolamines			45.6	30.9	M-H, 2M-H	C21H44NO7P	-0.623765	5.22796	0.0190836	0.787301	-2.82699	0.140926	122156	866808	32344.9	16962.3	308671	149527	103274	1.14747e+06	1.15748e+06	1.9337e+06	1.16807e+06	397241	274089	1.15391e+06	549951	19351
1.26_218.1261n	219.133	1.25717	pos	Threoninyl-Valine	85967	Organic acids and derivatives	Carboxylic acids and derivatives	Amino acids, peptides, and analogues	*		50.9	59.4	M+H-H2O, M+H	C9H18N2O4	-2.61098	4.94999	0.018666	0.787301	1.36209	2.57058	1.07953e+06	419957	2.05886e+06	131801	849073	1.45416e+06	903761	546472	679533	317766	426775	325376	351114	597200	223496	311878
4.75_263.1388m/z	263.139	4.7466	pos	Phenylalanylproline	HMDB0011177	Organic acids and derivatives	Carboxylic acids and derivatives	Amino acids, peptides, and analogues	*		47.7	42.2	M+H	C14H18N2O3	-0.794661	4.45229	0.000530619	0.787301	1.09558	2.13699	741462	346965	886807	760971	722274	832818	504437	362235	727546	191995	268287	357302	316965	351975	261821	284561
4.20_229.1542m/z	229.154	4.2046	pos	Isoleucylproline	HMDB0011174	Organic acids and derivatives	Carboxylic acids and derivatives	Amino acids, peptides, and analogues	*		50.3	55.8	M+H	C11H20N2O3	-2.04262	4.41791	0.0016535	0.787301	1.04242	2.05968	772047	374838	649729	534195	951494	1.11003e+06	614781	309605	550160	350901	246331	611470	314415	414858	251961	323840
6.20_262.2369m/z	262.237	6.19883	pos	omega-hydroxy myristic acid	LMFA01050044	Lipids and lipid-like molecules	Fatty Acyls	Fatty Acids and Conjugates			55.3	82.4	M+NH4	C14H28O3	-3.06171	4.26052	0.00436904	0.787301	3.11433	8.6598	449287	51881.9	4554.49	457838	453346	507708	822990	5822.95	2975.44	5813.99	4773.02	4366.58	5168.45	5278.02	8642.24	424097
7.57_246.2420m/z	246.242	7.5724	pos	Myristic acid	LMFA01010014	Lipids and lipid-like molecules	Fatty Acyls	Fatty acids and conjugates	**	C06424	47.1	41.5	M+NH4	C14H28O2	-3.28736	4.05378	0.00843753	0.787301	2.26961	4.82193	481569	99870.7	39537.9	516663	419951	584362	847332	46150.3	22402.7	41713.9	44455	32066.8	48985.6	39623.2	80300	543139
3.98_229.1541m/z	229.154	3.9782	pos	Leucylproline	HMDB0011175	Organic acids and derivatives	Carboxylic acids and derivatives	Amino acids, peptides, and analogues	*		46.6	38.8	M+H	C11H20N2O3	-2.50704	3.99317	0.00741171	0.787301	1.1887	2.27947	652610	286300	773818	249473	781862	1.0282e+06	429702	217149	178157	281590	205472	540937	348272	385145	173429	246546
2.41_232.1417n	233.149	2.41115	pos	Ethylenediamine-N,N'-di-a-butyric acid	2589	Unclassified	Unclassified	Unclassified			54.3	76.2	M+H, M+K, M+Na	C10H20N2O4	-2.82698	3.95702	0.0113232	0.787301	1.29015	2.44553	657466	268843	946866	88869	564026	1.02269e+06	664879	471667	359781	133629	294269	201246	213486	371604	145463	228445
0.60_130.0860m/z	130.086	0.598417	pos	D-Pipecolic acid	58337	Organic acids and derivatives	Carboxylic acids and derivatives	Amino acids, peptides, and analogues	*		57.9	92.8	M+H	C6H11NO2	-1.86776	3.79956	0.0317336	0.787301	1.61328	3.05946	595567	194664	1.03813e+06	107502	548093	1.16929e+06	114812	146297	56690.7	303236	144331	266497	127958	194271	243217	269477
7.23_274.1430m/z	274.143	7.2284	pos	7-Hydroxy-5-methoxyflavan	LMPK12020258	Phenylpropanoids and polyketides	Flavonoids	O-methylated flavonoids			43.7	24.4	M+NH4	C16H16O3	-2.98849	3.33067	0.0427634	0.787301	-8.59087	0.00259353	813.992	313855	1.55071	3608.08	1.72428e-07	1.72428e-07	460.329	328600	531016	12656.6	180806	142029	889682	130614	609289	3.99114
9.57_386.1717n	387.179	9.57435	pos	Porson	HMDB0030810	Phenylpropanoids and polyketides	Diarylheptanoids	Cyclic diarylheptanoids	*		39.5	5.88	M+H, M+NH4, M+Na, M+K, M+H-H2O	C22H26O6	-3.29815	3.31942	0.021021	0.787301	-0.791573	0.577714	374549	648330	601309	382433	169705	408170	311130	566974	796169	724979	766245	238249	718398	613747	908666	501545
10.68_418.3437n	401.34	10.6758	pos	16alpha,27-dihydroxycholesterol	LMST04030179	Lipids and lipid-like molecules	Sterol Lipids	Bile acids and derivatives			55.5	86.2	M+H-H2O, M+H	C27H46O3	-2.49325	3.19878	0.00817908	0.787301	-4.62964	0.0403962	10562.3	261468	52811.7	1.72428e-07	1.72428e-07	1.72428e-07	1.72428e-07	193141	126867	490942	483559	451007	176345	218851	212503	1.72428e-07
10.80_418.3443n	401.341	10.8014	pos	(20R,22R)-20,22-dihydroxycholesterol	57643	Lipids and lipid-like molecules	Sterol Lipids	Sterols	**	C05501	53	74.5	M+H-H2O, M+H	C27H46O3	-1.00975	3.1686	0.0128931	0.787301	-4.46584	0.0452531	12224.6	270138	55341.8	55.1038	3088.4	2637.61	1.72428e-07	314006	170746	322347	684626	386319	177946	233530	141396	324.202
12.35_483.2724m/z	483.272	12.3458	neg	PG(16:0/0:0)[U]	40874	Unclassified	Unclassified	Unclassified			46.3	36.8	M-H	C22H45O9P	-0.935564	3.08737	0.0272603	0.787301	-4.83875	0.0349455	9921.37	283910	22186.5	321.15	20883.4	6215.85	1.72428e-07	396457	392505	728247	397178	94114.8	57214.6	406898	80375	2196.89
7.55_677.3185m/z	677.318	7.54563	neg	Coagulin R 3-glucoside	HMDB0033207	Lipids and lipid-like molecules	Steroids and steroid derivatives	Steroid lactones	*		45.8	39.4	M+FA-H	C34H48O11	0.940174	3.06939	0.0412579	0.787301	2.37209	5.1769	311985	60264.8	1.72428e-07	315071	848649	226712	169493	168036	188519	2053.24	1.72428e-07	152646	11385.7	1.72428e-07	19743.9	1.72428e-07
9.84_417.3352m/z	417.335	9.84483	pos	Calcitriol	6382	Lipids and lipid-like molecules	Steroids and steroid derivatives	Vitamin D and derivatives	**	C01673	55.3	85.3	M+H	C27H44O3	-2.57644	3.04395	0.0121388	0.787301	-2.62424	0.16219	45391.4	279866	131662	46568.8	26971.2	5351.86	16402.5	169449	442730	498649	355303	477431	218656	161018	192433	3122.33
9.51_515.3039m/z	515.304	9.51087	neg	Ganoderic acid B	LMST01010392	Lipids and lipid-like molecules	Prenol lipids	Triterpenoids	*		39.1	6.5	M-H	C30H44O7	4.75702	3.04087	0.0397498	0.787301	-2.9035	0.133647	43178.1	323076	201790	6056.17	2558.59	294.959	5190.37	131737	468207	833293	313913	558313	258677	240164	101492	1887.17
10.79_265.1475m/z	265.147	10.7886	neg	6,7-Dihydro-4-(hydroxymethyl)-2-(p-hydroxyphenethyl)-7-methyl-5H-2-pyrindinium	89304	Benzenoids	Phenols	1-hydroxy-2-unsubstituted benzenoids			38.2	0	M-H2O-H	C18H22NO2+	1.00478	2.97351	0.00987391	0.787301	-1.37415	0.38578	131533	340953	254739	83929.6	101660	105745	111590	286833	219995	489611	347749	534150	312510	241161	508380	128191
9.84_398.3173n	399.325	9.84483	pos	24-keto-25dehydrocholesterol	LMST01010299	Lipids and lipid-like molecules	Sterol Lipids	Sterols			47.4	47.2	M+H-H2O, M+H	C27H42O2	-2.90976	2.95404	0.00858371	0.787301	-2.42638	0.186032	48683.9	261697	123066	56806.5	34227.6	9512.02	19806.7	159339	310064	456587	361143	443266	225133	181120	213648	4972.61
0.71_218.0897n	219.097	0.709533	pos	5-L-Glutamyl-L-alanine	58376	Organic acids and derivatives	Carboxylic acids and derivatives	Amino acids, peptides, and analogues	**	C03740	45.8	40.5	M+H-H2O, M+H	C8H14N2O5	-2.64669	2.94491	0.00414913	0.787301	1.01827	2.02549	395681	195351	563478	160916	452682	427397	373931	252295	196212	121639	125421	179176	287453	223501	266793	105666
9.84_452.3490n	470.383	9.84483	pos	(25S)-5alpha-cholestan-3beta,6beta,15alpha,16beta,26-pentol	LMST01010323	Unclassified	Unclassified	Unclassified			45.5	34.6	M+NH4, M+Na	C27H48O5	-2.54049	2.91785	0.0171185	0.787301	-2.61363	0.163388	43780.9	267957	114857	49632.5	31564	4783.97	18067.1	156107	464589	465220	313421	500252	201263	136212	167606	6941.79
7.78_357.0611m/z	357.061	7.77623	neg	5'-Hydroxy-7,4'-dimethoxy-5,2'-oxido-4-phenylcoumarin	LMPK12100061	Unclassified	Unclassified	Unclassified			46.9	39.8	M+FA-H	C17H12O6	-1.50739	2.87953	0.0102978	0.787301	2.19003	4.56315	248447	54446.3	22377	187823	224557	451403	356074	28639.5	9921.84	29028.4	30489.4	23568.9	25718	23596.7	58534.4	260520
3.95_188.0661n	206.1	3.94788	pos	(Z)-1-(Methylthio)-5-phenyl-1-penten-3-yne	88626	Benzenoids	Benzene and substituted derivatives	Unclassified	*		37.6	1.87	M+H, M+NH4	C12H12S	0.807471	2.86141	0.00353531	0.787301	0.950056	1.93195	372210	192661	499715	421888	284469	379914	275064	149830	318054	171175	361562	166575	139154	111821	151067	164707
9.84_549.1033m/z	549.103	9.83802	neg	Neobignonoside	HMDB0033006	Phenylpropanoids and polyketides	Flavonoids	Flavonoid glycosides			41.6	12.1	M-H2O-H	C28H24O13	-1.02459	2.84161	0.0168494	0.787301	2.18579	4.54974	253732	55768.3	18806.4	165366	282229	504543	297713	22410.3	11417.2	17284.8	29871.8	19154.1	23720.9	23526.3	55441.3	299088
10.90_383.3297m/z	383.33	10.9004	pos	(24Z),26-hydroxydesmosterol	LMST01010386	Lipids and lipid-like molecules	Sterol Lipids	Sterols			53.9	77.6	M+H-H2O	C27H44O2	-2.9689	2.8053	0.00748944	0.787301	-3.53017	0.0865593	17974.9	207660	80660.8	2534.39	1972.89	2557.8	2148.72	242791	122693	293101	406623	353060	128916	148657	170986	2113.52
3.00_278.1259n	279.133	3.00248	pos	Tyrosyl-Proline	HMDB0029113	Organic acids and derivatives	Carboxylic acids and derivatives	Amino acids, peptides, and analogues	*		50.7	60	M+H, M+Na	C14H18N2O4	-2.5769	2.7106	0.00346579	0.787301	0.934107	1.91071	342941	179484	406263	473298	327472	338509	169161	102999	209861	83288.9	163327	187512	276544	206566	192456	192801
10.04_516.3107n	534.345	10.0377	pos	Ganoderic acid A	LMST01010391	Lipids and lipid-like molecules	Prenol lipids	Triterpenoids	*		45.6	43.5	M+NH4, M+Na	C30H44O7	3.89261	2.66679	0.0260638	0.787301	-3.03621	0.121902	27260.4	223627	101590	7962	22204.9	1069.3	3476.1	128454	521498	438221	145483	311338	194300	164201	102790	6355
11.08_382.3226n	383.33	11.0844	pos	24-Dehydroprevitamin D3	LMST03020665	Lipids and lipid-like molecules	Sterol Lipids	Secosteroids			51.8	66.3	M+H-H2O, M+H	C27H42O	-2.59137	2.6358	0.00995379	0.787301	-3.26317	0.104157	19694.2	189082	86564.4	2909.99	2161.32	3954.09	2881.14	94171.6	122717	298693	386199	285409	141824	217776	152637	2309.29
1.27_217.1184m/z	217.118	1.2653	neg	Valyl-Threonine	HMDB0029137	Organic acids and derivatives	Carboxylic acids and derivatives	Amino acids, peptides, and analogues	*		45.1	33.8	M-H	C9H18N2O4	-4.47782	2.60886	0.0204364	0.787301	1.47325	2.77646	283804	102218	495375	21135.7	210748	480531	211233	126320	184808	81969	93024.3	75994	107181	144903	44646	61116.7
9.82_499.3094m/z	499.309	9.82188	neg	DEQUALINIUM	43982	Unclassified	Unclassified	Unclassified			37.5	0	M+FA-H	C30H38N4	3.39667	2.53663	0.0347972	0.787301	-2.57399	0.167939	37465.2	223088	187326	1.72428e-07	1.72428e-07	1.72428e-07	1.72428e-07	152377	340627	545445	233406	313343	102624	118547	201424	1.72428e-07
0.76_233.1125m/z	233.112	0.764833	pos	Threoninyl-Hydroxyproline	85955	Organic acids and derivatives	Carboxylic acids and derivatives	Amino acids, peptides, and analogues	*		50.8	65.5	M+H	C9H16N2O5	-3.08432	2.48	0.0209613	0.787301	1.94091	3.83948	234434	61058.8	556241	55741.3	81139.6	211832	267215	63562.5	75777.6	85798.7	19573	70916.2	49049.5	51734.4	87591.9	45525.3
10.05_306.2054m/z	306.205	10.0522	pos	7alpha-hydroxyestradiol	HMDB0062741	Lipids and lipid-like molecules	Steroids and steroid derivatives	Estrane steroids	*		48.2	48.4	M+NH4	C18H24O3	-3.22626	2.44369	0.0289346	0.787301	-4.75719	0.0369779	6177.59	167062	22348.7	2991.34	1.72428e-07	5547.91	1.72428e-07	83648.6	442278	198381	274021	49954.4	132825	51832.5	270616	1.72428e-07
8.19_300.1586m/z	300.159	8.18773	pos	(2E,6E)-Piperamide-C7:2	HMDB0038647	Organoheterocyclic compounds	Benzodioxoles	Unclassified			41.4	15.3	M+H	C18H21NO3	-2.71362	2.41792	0.0393216	0.787301	-8.94741	0.00202563	315.722	155863	18.6575	37.6364	956.075	256.144	310.097	204335	284005	41587.1	20625.1	125701	203354	68249	454780	132.484
9.37_362.3253m/z	362.325	9.36895	pos	1-O-(2-methoxy-4-hexadecenyl)-sn-glycerol	LMGL01020038	Lipids and lipid-like molecules	Glycerolipids	Monoradylglycerols			50.5	61.9	M+NH4	C20H40O4	-3.50593	2.40478	0.0120022	0.787301	1.80132	3.48539	195168	55996.1	25122.4	234812	198477	169970	347458	52457.6	29232.6	32310.2	34949.3	19352.9	35590.9	31140.5	48646.9	220284
12.89_509.2878m/z	509.288	12.8863	neg	1-(11Z-eicosenoyl)-glycero-3-phosphate	HMDB0062305	Lipids and lipid-like molecules	Glycerophospholipids	Glycerophosphates	*		42.6	24.3	M+FA-H	C23H45O7P	-1.55723	2.37876	0.0258098	0.787301	-6.55045	0.0106689	1598.52	149830	4728.92	1.72428e-07	3263.67	1.72428e-07	1.72428e-07	228304	163563	177550	153732	86371.4	35627.9	430097	73226.7	1.72428e-07
12.43_484.2790n	485.286	12.4302	pos	PG(16:0/0:0)	46733	Lipids and lipid-like molecules	Glycerophospholipids	Glycerophosphoglycerols			37.8	0	M+H, M+Na, M+H-H2O	C22H45O9P	-2.31803	2.3526	0.041987	0.787301	-4.96956	0.0319164	5714.44	179044	9450.99	960.983	12167	4840.28	1152.97	252007	189267	524942	265523	69058.2	25037.3	244291	40700.5	568.793
11.92_475.3406m/z	475.341	11.9248	pos	(3beta,17alpha,23S,24S)-17,23-Epoxy-3,24,29-trihydroxy-27-norlanost-8-en-15-one	HMDB0035144	Lipids and lipid-like molecules	Prenol lipids	Triterpenoids	*		52.4	77	M+H	C29H46O5	-2.51097	2.35244	0.0456155	0.787301	-3.39118	0.0953129	18309.3	192096	84814.6	1.72428e-07	6731.73	1.72428e-07	1.72428e-07	196574	157987	591788	270227	69513.2	112931	133356	196491	1.72428e-07
7.72_290.2680m/z	290.268	7.71952	pos	16-Hydroxy hexadecanoic acid	HMDB0006294	Lipids and lipid-like molecules	Fatty Acyls	Fatty acids and conjugates	**	C18218	48	47.2	M+NH4	C16H32O3	-3.59635	2.32485	0.00846642	0.787301	2.65406	6.29435	148579	23605.1	4645.04	165227	144070	182328	246623	4484.09	924.249	3707.05	4468.14	2627.68	2522.12	1979.47	7167.05	184566
0.67_119.0584n	120.065	0.667917	pos	AMINOHYDROXYBUTYRIC ACID	44197	Unclassified	Unclassified	Unclassified			57.4	90.4	M+H-H2O, M+H	C4H9NO3	1.10383	2.31246	0.0330621	0.787301	1.05108	2.07208	284424	137265	404896	97206.6	252787	494859	172369	65597.8	70144.2	226714	49301.9	212543	179990	106877	133153	191066
1.09_187.1073m/z	187.107	1.09075	pos	N-(3-carboxypropanoyl)-N-hydroxyputrescine	LMFA08020188	Lipids and lipid-like molecules	Fatty Acyls	Fatty amides			50.1	55.6	M+H-H2O	C8H16N2O4	-2.28724	2.22337	0.00875876	0.787301	0.896684	1.86178	255898	137448	237123	107747	378055	270235	286329	134848	138971	132258	94901.9	215556	93911.7	121014	209561	96008.4
0.68_148.0189n	166.053	0.681767	pos	2-Oxo-4-methylthiobutanoic acid	6319	Lipids and lipid-like molecules	Fatty Acyls	Fatty acids and conjugates	**	C01180	38.3	0	M+H, M+NH4	C5H8O3S	-3.355	2.22337	0.0372414	0.787301	1.41279	2.66251	229611	86238.4	468847	31865.8	158684	289322	199335	36655.2	51931.1	246633	14098.7	112934	80390.4	32874.5	92289.1	108340
1.29_229.1178m/z	229.118	1.28502	pos	(S)-ATPA	69667	Unclassified	Unclassified	Unclassified			53.6	74.4	M+H	C10H16N2O4	-2.16876	2.20377	0.0451671	0.787301	1.09034	2.12924	261993	123045	236480	97630.7	205517	579102	191234	109982	68731.9	113770	77708.6	144700	154537	188725	96711.8	152540
10.64_438.2624m/z	438.262	10.6431	neg	C19 Sphingosine-1-phosphate	LMSP01050004	Lipids and lipid-like molecules	Sphingolipids	Sphingoid bases			42.4	14.4	M+FA-H	C19H40NO5P	-0.599649	2.19803	0.0231531	0.787301	-2.89276	0.134646	20918.6	155360	7296.56	1.72428e-07	51585.5	33981	11729.8	101498	132583	355097	219938	117931	120077	289957	60494.3	666.389
1.07_386.0937m/z	386.094	1.06595	neg	4-Methylthiobutyl-desulfoglucosinolate	64514	Unclassified	Unclassified	Unclassified			36.7	0	M+FA-H	C12H23NO6S2	-3.51294	2.19756	0.0483514	0.787301	-2.13515	0.227643	38992.1	171286	10527.9	71370.9	6539.69	92772.9	13749.1	142011	141364	18409.8	304065	75061.8	164806	205224	431301	59328.8
11.20_465.3023m/z	465.302	11.2004	pos	Vitamin D3 sulfoconjugate	42578	Lipids and lipid-like molecules	Sterol Lipids	Secosteroids			41.9	26.2	M+H	C27H44O4S	-2.17471	2.18696	0.00774311	0.787301	-3.44229	0.0919956	11770	127941	50525.7	1299.97	3413.88	3216.46	393.827	160884	193436	208450	107025	240294	94078.2	96529.6	48960.9	1808.97
9.24_230.2471m/z	230.247	9.24487	pos	Xestoaminol C	53933	Lipids and lipid-like molecules	Sphingolipids	Sphingoid bases			45.9	36.3	M+H	C14H31NO	-3.10897	2.17172	0.0285464	0.787301	0.688392	1.61149	329827	204673	173574	260030	333820	487907	393806	202279	104506	220407	190071	132932	201405	170795	322292	297369
1.09_245.1125m/z	245.113	1.09075	pos	Hydroxyprolyl-Hydroxyproline	85771	Organic acids and derivatives	Carboxylic acids and derivatives	Amino acids, peptides, and analogues	*		54.1	77.6	M+H	C10H16N2O5	-2.70879	2.12503	0.03267	0.787301	1.27811	2.42521	204200	84198.7	101605	446230	134702	241853	96608.2	44284.9	97523	117105	50209.7	82972.1	49972.5	76620.5	101610	137491
0.76_218.1261n	219.133	0.764833	pos	L-Lysopine	HMDB0033675	Organic acids and derivatives	Carboxylic acids and derivatives	Amino acids, peptides, and analogues			47.6	46.2	M+H-H2O, M+H	C9H18N2O4	-2.42437	2.05729	0.00981965	0.787301	1.45286	2.73751	167493	61184.5	304713	39865.1	104563	240305	148021	78987.3	83280.7	40565.1	42059.9	60202.2	56213.3	63593.4	58983.1	66775.4
10.68_382.3223n	383.33	10.6758	pos	cholest-5-en-23-yn-3beta-ol	LMST01010289	Unclassified	Unclassified	Unclassified			54.7	83.6	M+H-H2O, M+H	C27H42O	-3.24212	2.05723	0.0114963	0.787301	-4.37448	0.0482113	5485.98	113790	25362.6	608.273	152.708	991.382	314.941	83010.4	58156.9	247953	193664	191741	70395.2	93422.3	85421	348.012
9.31_290.2681m/z	290.268	9.30655	pos	Juniperic acid	LMFA01050051	Lipids and lipid-like molecules	Fatty Acyls	Fatty Acids and Conjugates			46.9	42.1	M+NH4	C16H32O3	-3.37845	2.04295	0.0287483	0.787301	1.12591	2.18239	207366	95017.8	70669.7	166269	150931	321096	327862	80279.4	34244.6	93508.5	75460.7	54388.8	76781.1	73209.1	131551	235737
13.54_504.3072m/z	504.307	13.5412	pos	LysoPE(0:0/18:0)	HMDB0011129	Lipids and lipid-like molecules	Glycerophospholipids	Glycerophosphoethanolamines	*		38	0	M+Na	C23H48NO7P	2.28051	1.95745	0.0485761	0.787301	-1.04603	0.484299	103804	214339	244574	22779	104121	87497.6	60049.2	162540	192431	290952	343317	187095	183386	328470	195344	45515.5
2.23_259.1525n	260.16	2.23297	pos	Glutaminyl-Leucine	85715	Organic acids and derivatives	Carboxylic acids and derivatives	Amino acids, peptides, and analogues	*		54.3	76.4	M+H, M+Na, M+H-H2O	C11H21N3O4	-2.59776	1.92541	0.0225372	0.787301	0.690286	1.6136	264882	164156	299045	102898	316764	260739	344966	220967	203529	99370.4	145292	188184	192450	206078	145945	75587.3
2.42_231.1341m/z	231.134	2.42202	neg	Threoninyl-Isoleucine	HMDB0029064	Organic acids and derivatives	Carboxylic acids and derivatives	Amino acids, peptides, and analogues	*		50.1	56.8	M-H	C10H20N2O4	-3.86218	1.87262	0.0367264	0.787301	1.12425	2.17988	184821	84784.7	229436	22981.8	138383	348400	184902	151285	123078	41881	94662.9	55880.1	66700.5	125266	47063.2	57245.9
6.07_174.1848m/z	174.185	6.0662	pos	2-Decen-1-ol	LMFA05000142	Lipids and lipid-like molecules	Fatty Acyls	Fatty alcohols	*		48.5	47.6	M+NH4	C10H20O	-3.02363	1.86416	0.0116207	0.787301	2.53988	5.81541	99906.1	17179.5	2035.38	92991.1	118564	124115	161825	2880.99	1383.96	2775.93	2326.82	1430.62	2763.17	2361.5	4323.39	134369
0.67_253.1287m/z	253.129	0.667917	pos	8-Propyloxycaffeine	96361	Unclassified	Unclassified	Unclassified			38.1	0	M+H	C11H16N4O3	-3.12308	1.84499	0.00594054	0.787301	1.56692	2.96272	111924	37777.5	85646.8	85803	103115	220593	64462.2	21417.8	17599.4	77117.6	14118.8	56354.6	44013.5	23370.3	50847.2	35157.9
10.15_540.3362m/z	540.336	10.1528	neg	(25R)-3alpha,7alpha-dihydroxy-5beta-cholestan-27-oyl taurine	LMST05040008	Unclassified	Unclassified	Unclassified			39.7	10.8	M-H	C29H51NO6S	-0.511516	1.83132	0.0133656	0.787301	-11.9733	0.000248701	19.7312	79337.2	98.6562	1.72428e-07	1.72428e-07	1.72428e-07	1.72428e-07	124674	95343.4	35848.8	142533	880.856	40255.3	135802	138697	1.72428e-07
4.84_385.1137m/z	385.114	4.84067	neg	Linocinnamarin	HMDB0030678	Organic oxygen compounds	Organooxygen compounds	Carbohydrates and carbohydrate conjugates	*		52.7	68.8	M+FA-H	C16H20O8	-0.8242	1.81602	0.0203727	0.787301	-2.57984	0.167259	15844.7	94731.5	6349.98	29404	11684.1	24966.2	6819.27	40619.6	162742	4955.76	88056.5	43225.4	136639	91512.9	207855	76978.1
11.28_498.2814m/z	498.281	11.2805	pos	PS(16:0/0:0)	LMGP03050002	Lipids and lipid-like molecules	Glycerophospholipids	Glycerophosphoserines			46.9	41.4	M+H	C22H44NO9P	-2.46963	1.79388	0.0201751	0.787301	-2.398	0.189728	19552	103053	5949.19	884.377	69025.7	15158	6742.64	108848	151784	118772	185257	56434.9	27853.7	185131	91716.7	1678.32
11.92_630.3959n	648.43	11.9248	pos	Kurilensoside F	LMST05050015	Lipids and lipid-like molecules	Sterol Lipids	Steroid conjugates			39.6	7.82	M+NH4, M+Na, M+H	C33H58O11	-3.22456	1.7835	0.0227479	0.787301	4.33437	20.1732	84229.5	4175.31	1804.38	87551.4	232734	653.558	98404	11394.3	309.288	2805.5	6739.96	49.1686	484.488	1464.39	1011.87	13318.9
11.26_401.3409m/z	401.341	11.2638	pos	7-Dehydrocholesterol 5,6-oxide	42598	Lipids and lipid-like molecules	Sterol Lipids	Secosteroids			55	83.8	M+H	C27H44O2	-1.26378	1.75382	0.0186547	0.787301	-3.37053	0.0966873	8684.62	89821.7	41927.7	1.72428e-07	536.192	959.223	1.72428e-07	53489.1	91141.6	105653	229091	130647	72827.6	78880.5	46666	1.72428e-07
10.37_425.2530n	426.26	10.3664	pos	PE(14:0/0:0)	40777	Lipids and lipid-like molecules	Glycerophospholipids	Glycerophosphoethanolamines			49.9	57.2	M+H, M+Na	C19H40NO7P	-3.00669	1.73951	0.0218036	0.787301	-2.1431	0.226393	24278.6	107241	6566.15	884.834	44246.9	62428.6	7266.44	90819.4	113013	198779	155684	107963	48630.9	193187	51067.2	6022
10.69_398.3252m/z	398.325	10.6922	pos	trans-Hexadec-2-enoyl carnitine	58388	Lipids and lipid-like molecules	Fatty Acyls	Fatty acid esters	*		49	72.3	M+H	C23H43NO4	-3.23076	1.72403	0.0079799	0.787301	-1.65083	0.318457	33725.8	105904	46603.4	14757.2	20588.3	62320.7	24359.4	117733	79324.9	171295	154547	122242	67827.9	137015	85046.9	18102.4
0.68_221.1125m/z	221.113	0.681767	pos	N-Acetyl-b-glucosaminylamine	6006	Organic oxygen compounds	Organooxygen compounds	Carbohydrates and carbohydrate conjugates	*	C01239	38.1	0	M+H	C8H16N2O5	-3.06065	1.70775	0.00565826	0.787301	1.43914	2.71158	106109	39131.8	140228	19455.6	85447.1	171260	114155	68324.7	42841	38060.2	14355.2	49255.4	38773.5	45781.6	27694.8	27099.4
11.26_481.3533m/z	481.353	11.2616	neg	5a-Cholestane-3a,7a,12a,25-tetrol	HMDB0000520	Lipids and lipid-like molecules	Glycerophospholipids	Glycerophosphoethanolamines	*		41	14.5	M+FA-H	C27H48O4	-0.310072	1.70686	0.0296006	0.787301	-3.19893	0.108899	9448.07	86759.6	40518.5	1.72428e-07	3118.59	3603.3	1.72428e-07	55616.4	77898.6	72401	115860	151986	68488.4	220357	13323	4905.93
11.71_507.2724m/z	507.272	11.7127	neg	1-(11Z,14Z-eicosadienoyl)-glycero-3-phosphate	HMDB0062303	Lipids and lipid-like molecules	Glycerophospholipids	Glycerophosphates	*		40.9	17.1	M+FA-H	C23H43O7P	-1.05252	1.69233	0.0352005	0.787301	-8.23959	0.00330853	288.207	87110.3	1.72428e-07	1.72428e-07	1.72428e-07	1441.04	1.72428e-07	125357	87726.8	276218	68588.1	32375	42774.2	100351	50601.6	1.72428e-07
3.22_196.1440m/z	196.144	3.22195	pos	Dolichotheline	71289	Unclassified	Unclassified	Unclassified			49.1	59.6	M+H	C10H17N3O	-2.40262	1.63872	0.0418566	0.787301	5.81767	56.402	77750.2	1378.5	4196.11	1.72428e-07	197630	1253.26	185672	713.375	18.521	1260.16	1.72428e-07	1.72428e-07	3963.1	1.72428e-07	31.1489	6420.21
11.92_458.3385n	459.345	11.9248	pos	Stoloniferone J	LMST01060014	Lipids and lipid-like molecules	Sterol Lipids	Sterols			44.1	33.3	M+H-H2O, M+H	C29H46O4	-2.45304	1.63286	0.0434924	0.787301	-2.89435	0.134498	12732.4	94666.5	59393.3	1152.76	2241.05	780.023	94.939	85517.1	116039	270625	138301	44758.1	39933.5	80709.2	74377.5	1738.27
11.52_524.4297m/z	524.43	11.5228	pos	(20R)-24-Hydroxy-19-norgeminivitamin D3	LMST03020630	Lipids and lipid-like molecules	Sterol Lipids	Secosteroids			38	0	M+NH4	C31H54O5	-2.41864	1.61462	0.00746124	0.787301	-3.03254	0.122213	8738.82	71505.1	41623.8	1.72428e-07	2070.3	1.72428e-07	1.72428e-07	81107.8	55973.5	156991	83023.7	59137.9	61695.8	83584.6	62032.2	1.72428e-07
9.93_452.3492n	453.356	9.92712	pos	5β-Cholestane-3α,7α,12α,22,25-pentol	43047	Unclassified	Unclassified	Unclassified			40.8	20.4	M+H-H2O, M+H	C27H48O5	-2.14179	1.58999	0.0177408	0.787301	-1.94301	0.260073	23617.2	90809.9	61827.3	17601.4	22421.5	2197.98	14037.9	44682.3	84177.6	159997	158138	117713	107752	78730.9	62453.8	3644.5
9.76_267.1234m/z	267.123	9.7565	neg	Dehydrovomifoliol	HMDB0036819	Lipids and lipid-like molecules	Prenol lipids	Sesquiterpenoids	*	C04223	46.9	38.9	M+FA-H	C13H18O3	-1.85033	1.58033	0.0213586	0.787301	-1.17285	0.443544	50062.8	112870	51450.2	40352	70880.8	59771.6	27859.3	70940.9	61910.3	77010	91387.7	182183	121268	204404	80035.7	126690
0.76_187.1072m/z	187.107	0.764833	pos	3,4-Dihydroxy-2-hydroxymethyl-1-pyrrolidinepropanamide	HMDB0039948	Organoheterocyclic compounds	Pyrrolidines	N-alkylpyrrolidines			49.5	55.9	M+H-H2O	C8H16N2O4	-2.46502	1.55671	0.00633332	0.787301	0.901725	1.8683	118294	63316.5	74971.3	79453.5	168314	146475	122257	56792.2	88012.8	38843	39250.7	104803	47115.1	54364.6	67952.9	72714.6
0.76_231.0969m/z	231.097	0.764833	pos	Aspartyl-Proline	85675	Organic acids and derivatives	Carboxylic acids and derivatives	Amino acids, peptides, and analogues	*		51.2	66.1	M+H	C9H14N2O5	-2.98748	1.54782	0.0155558	0.787301	1.05511	2.07787	112064	53932.3	77290.3	45306.7	112798	208874	116052	64639.6	33671.9	54008.4	74942.9	50806	37162.4	48965.5	62010.7	59183
1.08_230.0896n	231.097	1.07692	pos	Prolyl-Aspartate	85911	Organic acids and derivatives	Carboxylic acids and derivatives	Amino acids, peptides, and analogues	*		48.4	50.6	M+H, M+NH4	C9H14N2O5	-2.95041	1.53808	0.0418436	0.787301	0.985957	1.98063	138004	69677.1	116702	36995.9	108957	259124	168242	50804.1	35623	88186.8	109037	43939.8	36385.1	63082.5	116743	83292.6
11.60_309.1738m/z	309.174	11.5964	neg	8-O-Methyloblongine	HMDB0034579	Organoheterocyclic compounds	Isoquinolines and derivatives	Benzylisoquinolines			37.5	0	M-H2O-H	C20H26NO3+	1.11631	1.53059	0.00669278	0.787301	-1.51566	0.349736	27803.1	79497.5	82635.6	11962.1	15290.1	15802.8	13325.2	99024	96908.4	82453.4	86617.2	50933.8	82236.4	82730.9	111958	22616
1.46_189.1229m/z	189.123	1.45667	pos	Isoleucyl-Glycine	85813	Organic acids and derivatives	Carboxylic acids and derivatives	Amino acids, peptides, and analogues	*		43.3	28.6	M+H	C8H16N2O3	-2.27573	1.52699	0.0447583	0.787301	1.86478	3.64212	102901	28253.1	274830	8563.25	62908	58245.3	109959	28638.6	48696.9	25575.4	30898.9	21675.5	28658.9	32018.8	24336.9	13777.7
5.13_368.2170m/z	368.217	5.13015	pos	Bambuterol	HMDB0015478	Benzenoids	Benzene and substituted derivatives	Phenoxy compounds			46.5	41	M+H	C18H29N3O5	-2.66723	1.51983	0.0380141	0.787301	1.78099	3.43662	90523.2	26340.8	10215.4	49966.6	122172	56047.3	214214	32332.2	23080.9	17691	37843.9	76916.9	15954.3	10161.5	16228.1	6858.5
10.32_494.2524m/z	494.252	10.3192	pos	PS(8:0/8:0)	LMGP03010021	Lipids and lipid-like molecules	Glycerophospholipids	Glycerophosphoserines			38.5	0.0433	M+H-H2O	C22H42NO10P	2.12061	1.51624	0.015337	0.787301	-1.01137	0.496075	54442.2	109746	101144	27692	38720.2	59113.7	45541.3	111788	126409	134410	90353.7	87163.6	127943	96830.6	174408	38406.7
1.15_282.0847n	327.083	1.15277	neg	Dinoseb acetate	HMDB0032560	Benzenoids	Phenol esters	Unclassified	*	C19119	45.1	40.8	M+FA-H, 2M-H	C12H14N2O6	-1.8443	1.48415	0.0117015	0.787301	1.97503	3.93138	68089.6	17319.5	53323	96468.5	14685.6	136364	39606.6	20565.6	2715.54	51581.6	3716.08	10192.5	20745.4	7824.43	9778.03	28756.6
10.90_481.3532m/z	481.353	10.9011	neg	5b-Cholestane-3a,7a,12a,25-tetrol	5509	Lipids and lipid-like molecules	Steroids and steroid derivatives	Cholestane steroids	*		38.2	0	M+FA-H	C27H48O4	-0.591359	1.47841	0.00942691	0.787301	-3.91003	0.0665218	3890.7	58487.6	19453.5	1.72428e-07	1.72428e-07	1.72428e-07	1.72428e-07	71868.5	52689.2	80007.9	126455	89002	37309.2	50712	18344.5	1.72428e-07
6.28_183.0776m/z	183.078	6.28143	pos	Triethyl phosphate	62875	Unclassified	Unclassified	Unclassified			55	79.2	M+H	C6H15O4P	-2.41171	1.46958	0.00441375	0.787301	2.883	7.37682	54688.2	7413.52	1580.79	50353.2	59127.8	64915.5	97463.9	1481.19	699.988	1351.55	1943.37	995.036	2950.51	2365.01	2751.83	52183.2
11.26_496.2680m/z	496.268	11.2616	neg	1-(2-methoxy-13-methyl-6Z-tetradecenyl)-sn-glycero-3-phosphoserine	LMGP03060006	Lipids and lipid-like molecules	Glycerophospholipids	Glycerophosphoserines			44	28.4	M-H	C22H44NO9P	-0.252081	1.45958	0.0252033	0.787301	-2.82747	0.140879	9209.9	65374.4	11129.7	397.063	31876.6	2646.14	1.72428e-07	77048.9	121785	74477.7	94688.5	28105.4	14381	135156	42727.2	1.72428e-07
9.20_499.2367m/z	499.237	9.20387	neg	Geranylfarnesyl diphosphate	HMDB0012231	Lipids and lipid-like molecules	Prenol lipids	Polyprenols	*	C04217	37.5	0	M-H2O-H	C25H44O7P2	-3.34449	1.45878	0.0347274	0.787301	-3.58126	0.0835477	5850.35	70024.1	3849.91	1.72428e-07	382.104	24196.2	823.528	93491.7	13551	128838	164235	51980.2	53720.2	116551	7849.34	1.72428e-07
11.35_478.2936m/z	478.294	11.3465	neg	LysoPE(0:0/18:1(9Z))	HMDB0011476	Lipids and lipid-like molecules	Glycerophospholipids	Glycerophosphoethanolamines	*		43.6	24.7	M-H	C23H46NO7P	-0.67603	1.45714	0.0454322	0.787301	-3.74052	0.0748157	5264.09	70360.8	888.02	1.72428e-07	18549.8	2231.25	4651.39	101294	105305	164435	85024.5	13654.3	7502.66	145445	10586.7	1.72428e-07
0.70_191.1020m/z	191.102	0.695633	pos	Alanyl-Threonine	85612	Organic acids and derivatives	Carboxylic acids and derivatives	Amino acids, peptides, and analogues	*		38.4	0	M+H	C7H14N2O4	-3.15852	1.43788	0.0265101	0.787301	1.03901	2.05482	117373	57120.7	179577	48139.8	64125.8	98952.6	196068	90512.3	74322.9	35530.5	40007.2	37786.2	42922	49516.9	53754.3	89734.2
8.18_298.1443m/z	298.144	8.17952	neg	Erysodine	HMDB0030255	Alkaloids and derivatives	Erythrina alkaloids	Erythrinanes	*		39.5	4.12	M-H	C18H21NO3	-1.73746	1.43399	0.046309	0.787301	-38.2497	3.05989e-12	1.72428e-07	56351.1	1.72428e-07	1.72428e-07	1.72428e-07	1.72428e-07	1.72428e-07	72014.4	143623	10704.9	2505.18	42676.5	67088.4	25385.3	143162	1.72428e-07
4.99_301.1422n	300.135	4.99177	neg	Tryptophyl-Proline	HMDB0029091	Organic acids and derivatives	Carboxylic acids and derivatives	Amino acids, peptides, and analogues	*		42.7	21.8	M-H, M+FA-H	C16H19N3O3	-1.59462	1.40844	0.0387873	0.787301	1.59217	3.01502	83477.7	27687.3	66280.1	207023	34836.5	81945.9	27303.1	37671.1	47648.2	13455.2	17199.1	17806.7	19620.8	41332.5	33048.1	21403.6
11.54_444.3309m/z	444.331	11.5392	pos	Psychosine	LMSP07000001	Lipids and lipid-like molecules	Sphingolipids	Glycosphingolipids	**	C01747	48.1	62.9	M+H-H2O	C24H47NO7	-2.31041	1.397	0.00533944	0.787301	-1.33429	0.396586	28366.4	71526.4	60871.4	19256.4	19831.3	23030	18842.9	82863.6	66162.2	99237.1	67560.8	72070.6	59749.6	85313.1	94882.2	15898.5
13.02_511.3021m/z	511.302	13.0248	pos	PG(18:1(9Z)/0:0)	LMGP04050006	Lipids and lipid-like molecules	Glycerophospholipids	Glycerophosphoglycerols			37.3	0	M+H	C24H47O9P	-1.83698	1.3946	0.0365116	0.787301	-6.04993	0.0150935	819.053	54265.2	2302.53	1.72428e-07	1792.73	1.72428e-07	1.72428e-07	92344.5	42418.9	60454.5	54642.2	37011.2	8484.2	164916	28115.3	1.72428e-07
10.36_424.2467m/z	424.247	10.3567	neg	LysoPE(14:0/0:0)	HMDB0011500	Lipids and lipid-like molecules	Glycerophospholipids	Glycerophosphoethanolamines	*		45.3	30.3	M-H	C19H40NO7P	-0.643227	1.38977	0.0055324	0.787301	-2.744	0.14927	8005.79	53633	5120.91	8397.14	8060.89	10223	8227	56764.8	30460.3	105946	61492.9	62874.6	31093.4	87923.6	28506.2	17635.4
9.80_401.3402m/z	401.34	9.79842	pos	(24E),26-hydroxydesmosterol	LMST01010395	Lipids and lipid-like molecules	Sterol Lipids	Sterols			52.8	77	M+H	C27H44O2	-3.12064	1.37545	0.0250885	0.787301	-2.56132	0.169421	11028.4	65094.5	39195.1	2137.65	13450.7	284.837	73.577	59596	63344.6	161306	88315.5	86039.6	44414.6	48540.8	33706.7	586.566
4.77_261.1242m/z	261.124	4.77462	neg	N-(4-amino-3-hydroxybutyl)-3-(4-hydroxy-3-methoxyphenyl)prop-2-enimidic acid	HMDB0139610	Phenylpropanoids and polyketides	Cinnamic acids and derivatives	Hydroxycinnamic acids and derivatives	*		40.8	11.7	M-H2O-H	C14H20N2O4	-1.12316	1.3676	0.00787129	0.787301	0.952739	1.93554	89804	46397.3	88198.8	81410.1	94995.6	132089	52327.2	42560.8	100472	27495.3	33606.1	49806	43405.8	53598.8	34800.8	31830.2
11.48_277.1791m/z	277.179	11.4755	pos	Buddledin A	67850	Unclassified	Unclassified	Unclassified			53	73.6	M+H	C17H24O3	-2.66806	1.361	0.0149155	0.787301	1.15405	2.22538	83851.2	37679.5	30821.8	84363.8	69494.9	99888	134688	32466.8	10637.7	33453.6	29805.8	27210	31179.8	26710.6	56272.2	91378.7
13.56_622.1360m/z	622.136	13.5572	pos	2-amino-4-({1-[(carboxymethyl)-C-hydroxycarbonimidoyl]-2-({5,11-dihydroxy-16,18-dioxo-6,8,19-trioxapentacyclo[10.7.0.0²,⁹.0³,⁷.0¹³,¹⁷]nonadeca-1(12),2(9),10,13(17)-tetraen-4-yl}sulfanyl)ethyl}-C-hydroxycarbonimidoyl)butanoic acid	HMDB0126145	Organic acids and derivatives	Carboxylic acids and derivatives	Amino acids, peptides, and analogues	*		36	0	M+H	C26H27N3O13S	3.61306	1.34801	0.0379415	0.787301	-1.38966	0.381656	30916.9	81007.2	94276	3838.32	27679.5	11790	17000.4	52242.4	74238.7	101848	148169	80018.7	72245.8	120847	67913.8	11541.4
4.47_227.1749m/z	227.175	4.47048	pos	Isoleucyl-Leucine	HMDB0028911	Organic acids and derivatives	Carboxylic acids and derivatives	Amino acids, peptides, and analogues	*		48	45.8	M+H-H2O	C12H24N2O3	-2.12879	1.34245	0.00623006	0.787301	2.60245	6.07316	48327	7957.48	3307.56	48427.3	57175.4	59874.4	72850.5	2088.9	3699.02	1426.86	917.317	1770.92	808.654	910.882	1326.84	58668
10.79_337.2512m/z	337.251	10.7871	pos	13-HDoHE	HMDB0060043	Lipids and lipid-like molecules	Fatty Acyls	Fatty alcohols	*		54.1	85.9	M+Na	C22H34O	3.34407	1.32318	0.00651093	0.787301	-2.56622	0.168845	8233.26	48762.1	8044.34	1225.23	22836	5345.42	3715.25	13405.3	41980.7	71540	41035.8	16989.4	97082.9	53975.4	64016.4	38832.7
0.72_216.1104n	217.118	0.723367	pos	Prolyl-Threonine	85920	Organic acids and derivatives	Carboxylic acids and derivatives	Amino acids, peptides, and analogues	*		48.3	53.1	M+H, M+Na	C9H16N2O4	-2.77189	1.31524	0.0251793	0.787301	0.923131	1.89623	97183.5	51251	56718.9	180214	77704.4	93618.7	77662	37656.7	89210.9	31970.9	27324.9	58913.5	44997.3	41624.9	68212.9	61347.5
11.54_382.2709n	400.305	11.5392	pos	14-F2-dihomo-IsoP	LMFA03110169	Lipids and lipid-like molecules	Fatty Acyls	Eicosanoids			45.7	37.6	M+NH4, M+Na, M+H	C22H38O5	-2.70633	1.29243	0.00577738	0.787301	-1.63224	0.322587	17296.1	53616.8	46655.6	10191.9	10117.5	9271.54	10243.9	71197.5	50685.4	56170.8	49713.1	55902.9	45328.1	64074.4	81987.9	7491.14
4.57_269.1127m/z	269.113	4.57012	pos	4-Hydroxy-3-methoxy-cinnamoylglycine	HMDB0059747	Organic acids and derivatives	Carboxylic acids and derivatives	Amino acids, peptides, and analogues		C02564	50	54.5	M+NH4	C12H13NO5	-2.15715	1.29189	0.0445726	0.787301	1.82308	3.53835	72633.7	20527.6	182830	16800.2	95935	33739	33864.5	22643.2	60036.8	7026.13	15405.4	25022.1	15556.2	11864	15828.7	11365.5
11.26_492.3440n	475.341	11.2638	pos	Homodolicholide	HMDB0033907	Organoheterocyclic compounds	Benzopyrans	1-benzopyrans	*		42.9	26.3	M+H-H2O, M+Na	C29H48O6	-2.28547	1.28646	0.0442204	0.787301	-3.01003	0.124134	7369.01	59363.6	34188.6	422.988	326.27	1538.82	368.437	63315.8	73417	174967	76333	35007.4	33588.8	50683.8	26522.4	437.085
5.85_493.2172m/z	493.217	5.8489	pos	17-trifluoromethylphenyl trinor PGF2α methyl ester	64694	Unclassified	Unclassified	Unclassified			38.3	0	M+Na	C25H33F3O5	-0.000764066	1.27008	0.00796618	0.787301	2.81548	7.03953	41374.3	5877.42	1560.48	88157.4	54702.9	38401.5	24049	2122.01	1085.39	4718.66	9094.1	27012.3	4196.17	2093.19	1555.71	1019.22
8.74_499.2004m/z	499.2	8.73958	pos	Rosuvastatin	HMDB0015230	Organoheterocyclic compounds	Diazines	Pyrimidines and pyrimidine derivatives			37.4	0	M+NH4	C22H28FN3O6S	-3.59498	1.2322	0.0327675	0.787301	2.04919	4.13875	55346.9	13372.9	251.111	92058.2	64294.6	11252.3	108878	212.751	27238.1	1688.54	1736.99	52613.3	6911.85	14457.3	15496.9	1.72428e-07
11.92_456.3227n	457.33	11.9248	pos	(25R)-12alpha-hydroxy-24R,26R-dimethyl-26,27-cyclo-cholest-4-en-3,6-dione	84250	Unclassified	Unclassified	Unclassified			38.3	0	M+H-H2O, M+H	C29H44O4	-2.67897	1.22418	0.0452243	0.787301	-3.16559	0.111445	5869.94	52671	23874.7	1118.67	1562.17	1973.92	820.233	54031.5	42664.4	160059	70912	18546.4	31247.2	37539.2	57979.8	1059.86
12.40_293.1790m/z	293.179	12.3964	neg	Sodium Tetradecyl Sulfate	HMDB0014607	Organic acids and derivatives	Organic sulfuric acids and derivatives	Sulfuric acid esters			39.3	8.18	M-H	C14H30O4S	-0.712251	1.21941	0.0161098	0.787301	-0.669761	0.628611	58845.2	93611.5	89193.5	49000.6	40445	54065.4	61521.4	101576	61043.7	88106.6	109055	95716.1	76405.1	89109.6	144425	77066.5
2.84_247.1106m/z	247.111	2.83642	pos	Methionyl-Proline	HMDB0028981	Organic acids and derivatives	Carboxylic acids and derivatives	Amino acids, peptides, and analogues	*		48	49.5	M+H	C10H18N2O3S	-2.10208	1.20364	0.025788	0.787301	0.837829	1.78736	90781.4	50790.8	125242	24481.5	126729	71791.7	105663	67741.5	65240.2	28439.2	59398.9	69759.2	45372.6	54358.2	32046.9	34760.8
2.99_277.1188m/z	277.119	2.98932	neg	Prolyl-Tyrosine	HMDB0029029	Organic acids and derivatives	Carboxylic acids and derivatives	Amino acids, peptides, and analogues	*		45.1	31.4	M-H	C14H18N2O4	-2.08267	1.19255	0.0110213	0.787301	0.865803	1.82235	76197.2	41812.6	85748.7	81797.8	72385.1	106075	34979.6	24446.2	61212.2	21035.2	29210.4	43467.9	74039.1	43694.3	41581.3	37626.4
7.86_645.2575m/z	645.258	7.85517	pos	Allosamidine	66309	Unclassified	Unclassified	Unclassified			37.6	0	M+Na	C25H42N4O14	-2.34678	1.18618	0.0368926	0.787301	1.18214	2.26912	67695.9	29833.5	3209.17	84485.9	91334	85603	73847.2	49481.6	51196.9	5245.5	14638.3	72175.1	14676.8	21550.3	38558.8	977.906
8.40_367.1579m/z	367.158	8.39977	neg	Epitestosterone sulfate	LMST05020043	Lipids and lipid-like molecules	Steroids and steroid derivatives	Sulfated steroids	*		37.7	3.02	M-H	C19H28O5S	-1.67029	1.1662	0.0130041	0.787301	-6.92037	0.00825585	303.573	36770.6	515.998	730.762	271.105	1.72428e-07	1.72428e-07	40705.7	49713.9	89637.4	57371.5	32964.2	27456.6	30140.6	2945.65	1.72428e-07
0.68_248.1233m/z	248.123	0.681767	pos	2-Acetyl-5-tetrahydroxybutyl Imidazole	45499	Unclassified	Unclassified	Unclassified			37.9	0	M+NH4	C9H14N2O5	-3.58398	1.15744	0.0376969	0.787301	0.763076	1.69711	93218.9	54928.2	78285.4	25554.9	138504	98143.3	125607	52939	60012.2	55781.3	14407	78722.4	59379.2	47491.5	64408.7	61212.2
8.88_557.3504m/z	557.35	8.88012	neg	3beta-Acetoxy-12-oxo-28,13beta-oleananolide	HMDB0034646	Lipids and lipid-like molecules	Prenol lipids	Triterpenoids	*		38	7.31	M+FA-H	C32H48O5	3.91998	1.14115	0.0251328	0.787301	-2.46012	0.181732	7779.17	42805.7	19815.6	9952.08	319.991	454.08	8354.12	18710.4	52542.5	70835.6	67930.3	87915.6	11834.7	35798.2	39684.2	1.72428e-07
7.56_435.1453m/z	435.145	7.56027	neg	3,4,5-trihydroxy-6-{[(6E)-3-oxo-1,7-diphenylhepta-4,6-dien-1-yl]oxy}oxane-2-carboxylic acid	HMDB0133920	Phenylpropanoids and polyketides	Diarylheptanoids	Linear diarylheptanoids	*		49.8	62.8	M-H2O-H	C25H26O8	0.740836	1.13416	0.0215024	0.787301	-2.70557	0.1533	6709.2	43765.3	621.402	21945.8	1.72428e-07	7728.19	3250.62	55246.5	43529.5	96069.7	73129.4	45656.4	29329.9	44629.1	6297.33	1.72428e-07
5.24_333.1340m/z	333.134	5.23822	neg	4'-Methoxymucidin	HMDB0030019	Benzenoids	Phenol ethers	Anisoles	*		43.1	19.4	M+FA-H	C17H20O4	-1.08312	1.11282	0.0429381	0.787301	-4.10339	0.0581776	2102.21	36134.3	151.422	2736.72	12.1504	2051.28	5559.47	66245.5	100102	85.8954	10363.3	23635.6	30164.1	54275	38955	1382.71
3.95_146.0597m/z	146.06	3.94788	pos	Isocarbostyril	66365	Unclassified	Unclassified	Unclassified			53.1	70.6	M+H	C9H7NO	-2.56541	1.10868	0.0016373	0.787301	0.883821	1.84526	55558.7	30108.9	70871.1	58702.6	43476.7	59839.2	44904	26243.9	42268.5	28941.5	54604.8	25629.9	24406.3	17938.2	25537.1	25410.3
1.16_272.1233m/z	272.123	1.16005	pos	3-Oxooctanoic acid glycerides	94392	Unclassified	Unclassified	Unclassified			38.8	0	M+Na	C11H21O6-	0.913513	1.1038	0.0265927	0.787301	0.753705	1.68612	81510.8	48342.3	86174.9	105357	107996	42007.3	66018.6	63676	62931.3	36189.2	8278.95	66153.1	65093.9	54325.1	55871.7	22561.3
10.69_481.3531m/z	481.353	10.6904	neg	27-Deoxy-5alpha-cyprinol	HMDB0029851	Lipids and lipid-like molecules	Prenol lipids	Diterpenoids	*		37.8	0	M+FA-H	C27H48O4	-0.849905	1.0909	0.0131005	0.787301	-4.3066	0.0505342	1634.77	32349.7	8173.84	1.72428e-07	1.72428e-07	1.72428e-07	1.72428e-07	24944.8	12945	64644.2	56900.4	61578.7	19181.5	25098.2	25854.8	1.72428e-07
11.00_441.3353m/z	441.335	11	pos	1-O-(2R-hydroxy-heneicosanyl)-sn-glycerol	LMGL01020067	Lipids and lipid-like molecules	Glycerolipids	Monoradylglycerols			37.8	0	M+K	C24H50O4	3.16792	1.05816	0.0251342	0.787301	-2.53585	0.172438	6184.48	35865	28925.2	93.8375	1400.96	299.779	202.65	16194.1	26664.6	63709.5	64917.2	49290.8	15649	58852.7	27221.6	285.694
7.62_202.2159m/z	202.216	7.62345	pos	5E-Dodecen-1-ol	LMFA05000146	Lipids and lipid-like molecules	Fatty Acyls	Fatty alcohols			42.7	21	M+NH4	C12H24O	-3.42382	1.05804	0.0171073	0.787301	1.79416	3.46814	39361.3	11349.4	5640.95	40582	37461.1	51043	62079.7	6293.65	2308.28	6439.58	4459.74	4573	6427.08	5675.27	11240.5	54727.6
12.30_425.3402m/z	425.34	12.3009	pos	24S-hydroxy-cholesterol	LMST01010019	Lipids and lipid-like molecules	Steroids and steroid derivatives	Bile acids, alcohols and derivatives	**	C13550	38.3	0	M+Na	C27H46O2	3.08933	1.03686	0.0406569	0.787301	-2.29933	0.203158	8321.52	40960.8	25906.7	1.72428e-07	15700.9	1.72428e-07	1.72428e-07	50005.1	58136.3	100384	59877.5	20508.6	13508.7	32753.1	33474.3	1.72428e-07
10.19_286.3095m/z	286.31	10.1933	pos	Oleyl alcohol	HMDB0029632	Lipids and lipid-like molecules	Fatty Acyls	Fatty alcohols	*		45	34.9	M+NH4	C18H36O	-3.44489	1.03006	0.00531871	0.787301	2.62116	6.15245	27850.8	4526.79	1589.22	29105.1	50672.7	16919.9	40967.1	3593.4	2120.8	1780.57	2897.4	681.485	2766.39	2003.77	3779.85	21117.4
7.96_303.1085m/z	303.109	7.96427	neg	N1-Methyl-2-pyridone-5-carboxamide	HMDB0004193	Organoheterocyclic compounds	Pyridines and derivatives	Pyridinecarboxylic acids and derivatives	**	C05842	37.4	0	2M-H	C7H8N2O2	-4.40963	1.02542	0.0489878	0.787301	-6.17298	0.0138595	474.327	34224	2371.63	1.72428e-07	1.72428e-07	1.72428e-07	1.72428e-07	29930.7	19948.8	108755	24568.1	68607.5	13058.4	12567.1	30580.8	1.72428e-07
11.09_481.3535m/z	481.354	11.091	neg	5b-Cholestane-3a,7a,12a,23-Tetrol	HMDB0001968	Lipids and lipid-like molecules	Steroids and steroid derivatives	Bile acids, alcohols and derivatives	*		38.1	0	M+FA-H	C27H48O4	0.17093	1.01631	0.0284568	0.787301	-2.96563	0.128014	4108.09	32091	20540.5	1.72428e-07	1.72428e-07	1.72428e-07	1.72428e-07	9111.82	18300.8	54113.2	56423.8	48297	23151.5	64729.7	14690.9	1.72428e-07
11.80_806.5810m/z	806.581	11.801	pos	1-(10-methylhexadecanyl)-2-(8-[3]-ladderane-octanyl)-sn-glycerophosphocholine	46682	Unclassified	Unclassified	Unclassified			37.5	0	M+K	C45H86NO6P	-1.92273	1.00381	0.0263049	0.787301	-1.10014	0.466473	23349.5	50055.5	34935.9	32728.9	23795.8	9121.04	16165.9	61315.7	50013.8	58785.2	65009.5	25308.6	55168	49316.4	79136.5	6445.4
