# Supplementary material for: Alteration of gut microbiome and correlated amino acid metabolism are associated with acute myelocytic leukemia carcinogenesis
Source: Cancer Med. 2023 Jul 6;12(15):16431–43. doi: 10.1002/cam4.6283 (PMC10469656; doi:10.1002/cam4.6283)
Supplement: Supplementary file 2 — Table S2. [file CAM4-12-16431-s001.xlsx]

## Sheet: AML_N1 vs AML_N2
ID	m/z	Retention time (min)	Ion mode	Metabolites	Compound ID	Super Class	Class	Sub Class	level	Score	Fragmentation Score	Adducts	Formula	Mass Error (ppm)	VIP	P-value	adj.P-value	log2(FC)	FC	average(AML-N1)	average(AML-N2)	SLQ.3	SLQ.16	SLQ.18	SLQ.38	SLQ.40	SLQ.17	SLQ.19	SLQ.39	SLQ.4	SLQ.41
2.06_99.0686n	100.076	2.05865	pos	δ-Valerolactam	62467	Organoheterocyclic compounds	Piperidines	Piperidinones	*	56.3	88.4	M+H, M+Na	C5H9NO	1.49306	7.58383	0.0304426	0.67701	1.79934	3.48062	2.68579e+06	771641	4.40748e+06	1.00695e+06	1.35489e+06	3.63555e+06	3.02407e+06	1.79383e+06	27476.3	526282	302676	1.20794e+06
5.82_330.2628m/z	330.263	5.81737	pos	alpha-9,10-DiHODE	LMFA02000045	Lipids and lipid-like molecules	Fatty Acyls	Lineolic acids and derivatives	*	51.4	64	M+NH4	C18H32O4	-3.41959	4.73056	0.0270002	0.67701	-2.93851	0.130443	120160	921171	8469.36	587747	1309.47	2958.45	315.484	1.39186e+06	21483.1	666568	984429	1.54152e+06
2.54_219.1101n	220.117	2.53665	pos	Pantothenic Acid	241	Organic oxygen compounds	Organooxygen compounds	Alcohols and polyols	**	57.7	92.8	M+H, M+Na, M+K, M+H-H2O	C9H17NO5	-2.61603	4.69739	0.0315688	0.67701	1.44032	2.7138	1.12424e+06	414267	1.49723e+06	178892	1.32056e+06	1.5008e+06	1.12371e+06	691488	78756.2	560513	546839	193741
1.80_216.1468n	217.154	1.802	pos	Valyl-Valine	86032	Organic acids and derivatives	Carboxylic acids and derivatives	Amino acids, peptides, and analogues	*	50.2	65.3	M+H, M+Na	C10H20N2O3	-2.52241	4.69265	0.043948	0.67701	1.77523	3.42292	1.03669e+06	302866	1.80132e+06	115489	980100	1.1964e+06	1.09012e+06	861441	66689.6	292194	202881	91124.2
1.03_124.0392m/z	124.039	1.03455	pos	Niacin (Nicotinic acid)	240	Unclassified	Unclassified	Unclassified		43.6	25.8	M+H	C6H5NO2	-1.09513	3.45929	0.0357092	0.67701	1.58775	3.0058	630393	209726	983127	255997	585945	409417	917477	554903	43775.7	126041	177129	146779
7.93_329.2328m/z	329.233	7.93408	neg	9,10,13-TriHOME	HMDB0004710	Lipids and lipid-like molecules	Fatty Acyls	Fatty acids and conjugates	**	48.4	47.6	M-H	C18H34O5	-1.63967	3.44368	0.0470041	0.67701	2.22308	4.66888	535130	114616	280635	141332	462453	1.14719e+06	644041	55542.7	58602.9	76094.8	116237	266604
1.22_137.0455m/z	137.045	1.21557	pos	Hypoxanthine	83	Organoheterocyclic compounds	Imidazopyrimidines	Purines and purine derivatives	**	47.7	47.1	M+H	C5H4N4O	-2.38947	3.18936	0.0240129	0.67701	2.41842	5.34586	396252	74123.1	276001	26388.6	615512	625115	438243	6391.68	129426	149774	33777.8	51245.9
1.11_243.0615m/z	243.062	1.1111	neg	Uridine	90	Nucleosides, nucleotides, and analogues	Pyrimidine nucleosides	Unclassified	**	53	82.3	M-H	C9H12N2O6	-3.00828	3.17261	0.0188144	0.67701	1.46188	2.75467	497098	180457	530181	97111.1	582879	712239	563082	101737	216450	246513	142727	194857
0.71_218.0897n	219.097	0.709533	pos	5-L-Glutamyl-L-alanine	58376	Organic acids and derivatives	Carboxylic acids and derivatives	Amino acids, peptides, and analogues	**	45.8	40.5	M+H-H2O, M+H	C8H14N2O5	-2.64669	2.85291	0.0168786	0.67701	1.36385	2.57371	395681	153739	563478	160916	452682	427397	373931	301896	54457.1	212793	87194.4	112357
9.60_509.3113m/z	509.311	9.60182	neg	3alpha,6alpha,7alpha,12alpha-Tetrahydroxy-5beta-cholest-24-en-26-oic acid	LMST04030128	Unclassified	Unclassified	Unclassified		46.1	44.6	M+FA-H	C27H44O6	-1.46598	2.74164	0.0374088	0.67701	2.40899	5.31101	304489	57331.6	490764	245171	567424	160264	58819.2	128683	21703.7	60502.5	14325	61444.2
1.22_269.0873m/z	269.087	1.21557	pos	Allopurinol-1-ribonucleoside	867	Nucleosides, nucleotides, and analogues	Pyrazolo[3,4-d]pyrimidine glycosides	Unclassified	*	48.1	48.2	M+H	C10H12N4O5	-2.86714	2.65944	0.0299482	0.67701	2.15015	4.43875	295054	66472.3	215145	28314.8	447775	488813	295221	6399.23	99473.2	144581	38658.6	43249.6
1.16_268.1033m/z	268.103	1.16005	pos	Adenosine	86	Nucleosides, nucleotides, and analogues	Purine nucleosides	Unclassified	**	54.1	77.3	M+H	C10H13N5O4	-2.73863	2.6069	0.0359089	0.67701	2.34744	5.08919	320220	62921.6	685907	121235	185009	244748	364202	39638.3	12094.2	141419	72218.4	49238.4
1.74_231.0865m/z	231.087	1.73563	neg	5-Butyltetrahydro-2-oxo-3-furancarboxylic acid	HMDB0030992	Organoheterocyclic compounds	Lactones	Gamma butyrolactones	*	48.5	48.6	M+FA-H	C9H14O4	-4.69136	2.52573	0.0449973	0.67701	-2.56319	0.169201	50228.9	296860	1.72428e-07	251144	1.72428e-07	1.72428e-07	1.72428e-07	495259	8288.94	191727	314760	474265
4.76_213.0784n	231.112	4.76115	pos	Fenamic acid	69644	Unclassified	Unclassified	Unclassified		47	40.3	M+H, M+NH4	C13H11NO2	-2.84948	2.39391	0.000288011	0.67701	2.07954	4.22673	204143	48298.2	219315	140708	170687	234134	255872	52935	7248.99	25289.4	71509.6	84508
1.03_135.0298m/z	135.03	1.03162	neg	Glyceraldehyde	HMDB0001051	Organic oxygen compounds	Organooxygen compounds	Carbohydrates and carbohydrate conjugates	*	39.6	2.23	M+FA-H	C3H6O3	-1.24762	2.13652	0.0484073	0.67701	1.79703	3.47505	227877	65575.1	162831	28510	420164	257005	270873	61140.8	9561.91	23920.8	158821	74430.8
1.23_288.2022m/z	288.202	1.22942	pos	Leucyl-Arginine	85827	Organic acids and derivatives	Carboxylic acids and derivatives	Amino acids, peptides, and analogues	*	51	63.7	M+H	C12H25N5O3	-2.88261	2.12046	0.0393007	0.67701	2.12588	4.36469	223036	51100	396214	47779.6	217533	102398	351254	85335.6	2108.12	72265.2	78765.5	17025.5
4.60_358.1964m/z	358.196	4.60303	pos	Propiomazine	HMDB0014915	Organoheterocyclic compounds	Benzothiazines	Phenothiazines		37.4	4.04	M+NH4	C20H24N2OS	4.81674	2.11951	0.0164249	0.67701	1.77494	3.42224	190039	55530.6	148949	76560.6	207044	330165	187475	102311	15717.7	66894.7	68348.2	24381
11.48_572.2949n	555.292	11.4755	pos	PI(16:0/0:0)	LMGP06050002	Lipids and lipid-like molecules	Glycerophospholipids	Glycerophosphoinositols	*	52.6	71.4	M+H-H2O, M+H	C25H49O12P	-2.12906	2.11381	0.0471627	0.67701	-6.36571	0.0121263	1862	153550	4326.53	1.72428e-07	3920.56	1.72428e-07	1062.91	1.72428e-07	214982	312949	239820	1.72428e-07
0.72_244.0921m/z	244.092	0.723367	pos	Cytarabine	567	Nucleosides, nucleotides, and analogues	Pyrimidine nucleosides	Unclassified	*	38	0	M+H	C9H13N3O5	-2.986	2.09098	0.00385917	0.67701	1.99819	3.99497	177641	44466.1	163671	118530	101405	239039	265559	56429.9	60112.5	42871.2	42789.5	20127.2
0.76_261.1205n	262.128	0.764833	pos	Mycosporine	68424	Unclassified	Unclassified	Unclassified		49.8	58	M+H, M+Na	C11H19NO6	-2.67807	1.99322	0.0131627	0.67701	-2.19432	0.218496	32021.7	146555	8097.09	97690.2	15128.8	34570	4622.32	52092.2	112412	217847	216079	134344
8.86_329.2328m/z	329.233	8.86262	neg	9,10,13-TriHOME(11)	LMFA02000168	Lipids and lipid-like molecules	Fatty Acyls	Octadecanoids		46.3	39.5	M-H	C18H34O5	-1.51825	1.97946	0.00628843	0.67701	2.27094	4.82639	145613	30170.1	151588	39596.3	133111	197164	206603	51249.9	8099.54	9581.25	27409.9	54510
0.75_198.0756m/z	198.076	0.751017	pos	N,N-Dihydroxy-L-phenylalanine	73313	Unclassified	Unclassified	Unclassified		45	33.8	M+H	C9H11NO4	-2.60594	1.76762	0.0496369	0.67701	-1.94405	0.259885	38649.1	148716	16732.1	152087	2275.81	14967.8	7183.4	128955	36561.5	123254	187677	267133
1.24_290.0626m/z	290.063	1.23743	neg	5-azauridine	686	Unclassified	Unclassified	Unclassified		38.8	0	M+FA-H	C8H11N3O6	-1.52616	1.73703	0.0489052	0.67701	2.33498	5.04545	125418	24857.6	58579.7	12960.5	252866	171903	130780	31703.2	13289.4	17436.4	1659.39	60199.8
0.75_112.0505m/z	112.051	0.751017	pos	Cytosine	283	Organoheterocyclic compounds	Diazines	Pyrimidines and pyrimidine derivatives	**	52.9	68.9	M+H	C4H5N3O	0.0781711	1.61923	0.0131433	0.67701	2.63165	6.19736	109853	17725.8	82768.1	59736.8	63189.5	131658	211913	14108.1	3249.13	33970.8	24217.2	13083.8
1.80_218.1573m/z	218.157	1.802	pos	Butylate	69966	Unclassified	Unclassified	Unclassified		38.4	4.51	M+H	C11H23NOS	0.066029	1.61362	0.0436546	0.67701	1.79354	3.46663	121884	35159.2	208202	12931.9	111695	145045	131547	102686	6522.54	34609.1	23039.1	8939.68
1.19_300.1433m/z	300.143	1.18783	pos	2-{3-[(3,3-dimethyloxiran-2-yl)methyl]-4,6-dihydroxy-2-methoxyphenyl}acetic acid	HMDB0125462	Benzenoids	Benzene and substituted derivatives	Phenylacetic acids	*	45.7	43.4	M+NH4	C14H18O6	-3.07902	1.6128	0.0397909	0.67701	-1.91044	0.266012	31202.1	117296	10718.1	101513	1177.74	8835	33766	50051.9	224047	84899.1	134784	92697.3
7.23_494.3100m/z	494.31	7.2284	pos	Zygadenine	68614	Unclassified	Unclassified	Unclassified		50.7	64.1	M+H	C27H43NO7	-2.56941	1.58613	0.0135046	0.67701	1.76795	3.40569	116222	34125.7	174792	80674.8	149634	39873.2	136134	55714.3	23759.1	7249.88	35213.3	48692
9.38_318.1822n	319.189	9.38447	pos	3,4,17-trihydroxy-9,10-seco-androsta-1,3,5(10)-triene-9-one	LMST02020116	Lipids and lipid-like molecules	Sterol Lipids	Steroids		47.9	45.6	M+H-H2O, M+H	C19H26O4	-2.73592	1.57683	0.028905	0.67701	1.33806	2.52811	130558	51642.7	81607.8	79926.7	158801	195661	136795	111065	3226.54	32254.1	81446.6	30221.8
1.10_268.1171m/z	268.117	1.1046	pos	3-(1,2-dihydroxybutyl)-6-hydroxy-1H-isochromen-1-one	HMDB0130061	Phenylpropanoids and polyketides	Isocoumarins and derivatives	Unclassified	*	39.6	10.4	M+NH4	C13H14O5	-3.26859	1.53519	0.0305444	0.67701	-2.55373	0.170314	16583.2	97368.3	163.04	78222.7	2.38273	4295.44	232.48	96588.4	11790.6	110433	89074.6	178955
0.72_224.0678n	242.102	0.723367	pos	3-(4-hydroxy-3,5-dimethoxyphenyl)prop-2-enoic acid	HMDB0127488	Phenylpropanoids and polyketides	Cinnamic acids and derivatives	Hydroxycinnamic acids and derivatives	*	38.8	0	M+H, M+NH4	C11H12O5	-2.98557	1.52664	0.0207296	0.67701	-1.73066	0.301314	32615.7	108245	10822.4	113160	5414.1	31268.8	2413.43	93821	77740.6	98755.6	99868.4	171039
6.28_512.2738m/z	512.274	6.28143	pos	Ustiloxin D	HMDB0041054	Organic acids and derivatives	Carboxylic acids and derivatives	Amino acids, peptides, and analogues		48.4	53.5	M+NH4	C23H34N4O8	4.74347	1.4941	0.03724	0.67701	-3.4112	0.0939995	10114.8	107604	4231.57	39659.7	4673.13	1038.75	970.715	234322	132523	40486.3	16964.1	113727
0.68_221.1125m/z	221.113	0.681767	pos	N-Acetyl-b-glucosaminylamine	6006	Organic oxygen compounds	Organooxygen compounds	Carbohydrates and carbohydrate conjugates	*	38.1	0	M+H	C8H16N2O5	-3.06065	1.48857	0.0418692	0.67701	1.657	3.15361	106109	33646.9	140228	19455.6	85447.1	171260	114155	90306.4	4584.33	28002.4	32648.4	12692.8
1.17_351.1308n	352.138	1.17393	pos	Rhizocticin A	63578	Unclassified	Unclassified	Unclassified		39.1	0	M+H, M+Na	C11H22N5O6P	0.181439	1.48219	0.00245117	0.67701	-2.84875	0.138816	10530.8	75861.1	526.329	38674.5	4837.62	1839.57	6775.75	107151	36241.2	95528.7	54369.3	86015.7
2.12_217.1184m/z	217.118	2.11977	neg	Pantothenamide	HMDB0041313	Organic acids and derivatives	Carboxylic acids and derivatives	Amino acids, peptides, and analogues		47.5	45.1	M-H	C9H18N2O4	-4.65039	1.43752	0.0326956	0.67701	1.44454	2.72176	109391	40191.2	147759	30309.4	89924.3	141110	137853	88355.2	7617.17	33186.3	58455.1	13342.4
0.76_231.0969m/z	231.097	0.764833	pos	Aspartyl-Proline	85675	Organic acids and derivatives	Carboxylic acids and derivatives	Amino acids, peptides, and analogues	*	51.2	66.1	M+H	C9H14N2O5	-2.98748	1.43316	0.0461806	0.67701	1.32939	2.51296	112064	44594.5	77290.3	45306.7	112798	208874	116052	66093.7	57709.9	20815.7	32989.2	45364.3
4.86_342.0826m/z	342.083	4.85757	neg	Hexahydro-6,7-dihydroxy-5-(hydroxymethyl)-3-(2-hydroxyphenyl)-2H-pyrano[2,3-d]oxazol-2-one	HMDB0037297	Benzenoids	Phenols	1-hydroxy-4-unsubstituted benzenoids		52.8	70.7	M+FA-H	C13H15NO7	-1.66653	1.43011	0.022557	0.67701	-3.81581	0.0710112	5728.63	80672.2	4554.56	19086.9	2696.36	1956.58	348.739	124908	608.229	70471.4	56883.8	150489
8.47_423.2743m/z	423.274	8.46667	neg	10-Hydroxy-3,7-dimethyl-2E,6E-decadienoic acid	LMFA01030787	Lipids and lipid-like molecules	Fatty Acyls	Fatty Acids and Conjugates		40.4	9.02	2M-H	C12H20O3	-2.13825	1.4073	0.0151763	0.67701	2.04256	4.11975	85173.6	20674.5	139809	68865	103276	77047.2	36871.5	15761.1	1.72428e-07	8854.86	66917	11839.3
0.67_330.0942n	348.128	0.667917	pos	6-(4-ethyl-2,6-dihydroxyphenoxy)-3,4,5-trihydroxyoxane-2-carboxylic acid	HMDB0128029	Organic oxygen compounds	Organooxygen compounds	Carbohydrates and carbohydrate conjugates	*	38.1	0	M+NH4, M+Na	C14H18O9	-2.52216	1.39701	0.0311029	0.67701	-2.38749	0.191115	17392.5	91005.6	575.482	57093.7	3359.49	21288.8	4645.07	125067	26833.1	97590.1	39244.6	166294
0.71_325.0772m/z	325.077	0.708933	neg	3,4,5-trihydroxy-6-[(2-hydroxy-2-methylpropanoyl)oxy]oxane-2-carboxylic acid	HMDB0126114	Organic oxygen compounds	Organooxygen compounds	Carbohydrates and carbohydrate conjugates	*	52.3	75.4	M+FA-H	C10H16O9	-1.58	1.39247	0.0256643	0.67701	-2.10142	0.233029	19111.9	82015.3	7954.4	65283.2	6416.51	3555.87	12349.6	32153.1	150341	73489.8	59710.5	94382.6
5.52_285.1588m/z	285.159	5.5155	pos	Tropisetron	69620	Unclassified	Unclassified	Unclassified		39.2	19.2	M+H	C17H20N2O2	-3.36112	1.37967	0.043868	0.67701	-6.53675	0.0107706	739.786	68685.5	161.734	1609.43	491.288	1186.64	249.84	52889	88241.9	324.095	167218	34754.7
7.92_330.2397n	348.273	7.92108	pos	9,10,18-TriHOME(12)	LMFA02000222	Lipids and lipid-like molecules	Fatty Acyls	Octadecanoids		41.6	18	M+NH4, M+Na, M+H-H2O	C18H34O5	-2.91258	1.37796	0.0226543	0.67701	1.62641	3.08743	91869	29755.8	78717.4	15791.1	102936	139493	122408	19628.3	22290.3	26259.4	34923.5	45677.5
1.33_210.0755m/z	210.075	1.32735	pos	Methylsalicyluric acid	5670	Unclassified	Unclassified	Unclassified		51.6	66.8	M+H	C10H11NO4	-2.9091	1.34712	0.0366905	0.67701	-2.55766	0.169851	14628.8	86127.7	7537.79	38115.1	13634.5	3832.21	10024.5	123109	45478.9	33333.4	50485.1	178232
1.12_281.1700m/z	281.17	1.11847	pos	2-N-Undecyltetrahydrothiophene	68825	Unclassified	Unclassified	Unclassified		37.7	0	M+K	C15H30S	0.270626	1.34468	0.0446724	0.67701	6.31746	79.7528	62922.2	788.965	668.05	1.72428e-07	122286	103592	88065	2987.72	1.72428e-07	957.11	1.72428e-07	1.72428e-07
1.02_213.0997n	196.096	1.01975	pos	N-(3-oxo-hexanoyl)-homoserine lactone	LMFA08030003	Lipids and lipid-like molecules	Fatty Acyls	Fatty amides		39	4.83	M+H-H2O, M+NH4	C10H15NO4	-2.14761	1.3027	0.0431638	0.67701	-1.74375	0.298593	26484.6	88698.1	8166.5	76659.7	25381.6	17720.4	4494.87	92776.8	19219.3	75128	97554.6	158812
7.05_450.2968m/z	450.297	7.04543	neg	PC(P-14:0/0:0)	LMGP01070002	Lipids and lipid-like molecules	Glycerophospholipids	Glycerophosphocholines		40.9	15.1	M-H	C22H46NO6P	-4.80009	1.27589	0.0430828	0.67701	1.33848	2.52884	100364	39687.6	65188.1	111396	147625	38568.1	139040	74138.8	41476.4	912.598	16826.9	65083.2
1.14_234.0729n	215.055	1.13885	neg	2-Isopropyl citrate	HMDB0038083	Organic acids and derivatives	Carboxylic acids and derivatives	Tricarboxylic acids and derivatives		40.5	15.7	M-H2O-H, M+FA-H	C9H14O7	-4.5043	1.26566	0.038888	0.67701	-1.34027	0.394946	34392.1	87080.6	14679.6	89387.3	1178.34	16810.5	49905	96022.4	30891.8	100676	98073.3	109740
8.99_313.2363m/z	313.236	8.99445	pos	8,13-dihydroxy-9,11-octadecadienoic acid	35506	Unclassified	Unclassified	Unclassified		55.9	87.8	M+H	C18H32O4	-3.25856	1.24705	0.0068373	0.67701	1.63598	3.108	65703.2	21140	89303.4	21373.8	83941	68624.5	65273.3	23280.9	18922.4	12899.2	19609.4	30988.4
7.44_470.2276m/z	470.228	7.4397	pos	S-Decyl GSH	68974	Unclassified	Unclassified	Unclassified		36.9	0	M+Na	C20H37N3O6S	-4.35483	1.24488	0.0378167	0.67701	3.72562	13.2289	59389.7	4489.4	66366.3	1.49756	119510	21155.5	89915.2	5605.96	1.72428e-07	648.134	482.651	15710.2
4.89_376.1377n	421.136	4.89232	neg	Riboflavin (Vitamin B2)	233	Unclassified	Unclassified	Unclassified		54.1	74.4	M-H, M+FA-H	C17H20N4O6	-1.66636	1.24394	0.0414279	0.67701	1.06009	2.08506	109720	52622.1	180435	64879.7	112458	82912.1	107916	66676.4	3536.73	49751.7	71422.8	71722.8
7.75_285.0402m/z	285.04	7.74738	neg	Dantron	HMDB0029752	Benzenoids	Anthracenes	Anthraquinones		46.2	35.8	M+FA-H	C14H8O4	-1.20674	1.24132	0.0299424	0.67701	-3.38297	0.0958569	5568.2	58088.7	224.053	26858	192.37	166.896	399.705	24609.6	131754	48391.4	54514.4	31173.8
1.22_385.0995m/z	385.1	1.22353	neg	3'-Ketolactose	HMDB0001030	Organic oxygen compounds	Organooxygen compounds	Carbohydrates and carbohydrate conjugates	*	43.7	23.2	M+FA-H	C12H20O11	2.24994	1.19554	0.0494383	0.67701	2.54199	5.82392	70311.8	12072.9	97660.8	460.347	53400.4	60339.7	139697	2739.03	778.195	50272.7	1.72428e-07	6574.75
3.95_432.1141m/z	432.114	3.94835	neg	HDMBOA-Glc	HMDB0037265	Organic oxygen compounds	Organooxygen compounds	Carbohydrates and carbohydrate conjugates		55.2	83.5	M+FA-H	C16H21NO10	-1.63236	1.18583	0.013119	0.67701	-3.38581	0.0956683	5441.19	56875.6	55.112	26571.6	228.72	200.325	150.191	113311	49585.7	30455	29700.6	61325.4
0.76_298.1154n	316.149	0.764833	pos	10-(beta-Dimethylaminopropionyl)phenothiazine	71822	Unclassified	Unclassified	Unclassified		37.9	0	M+NH4, M+K, M+H-H2O	C17H18N2OS	4.80164	1.16597	0.0185859	0.67701	-2.38616	0.191291	10778.3	56345	7370.53	21623.3	2724.31	8696.27	13477	36002.9	109619	64267	21165.6	50670.8
1.36_253.0924m/z	253.092	1.35557	pos	Aspartyl-Histidine	HMDB0028755	Organic acids and derivatives	Carboxylic acids and derivatives	Amino acids, peptides, and analogues	*	40.5	8.33	M+H-H2O	C10H14N4O5	-2.78489	1.15208	0.0442657	0.67701	2.10579	4.30433	57822.7	13433.6	29725.8	12186.2	116969	78131.4	52101.7	7945.01	9498.43	13833.8	13974	21916.9
1.17_304.0903n	303.083	1.1668	neg	N-Acetylaspartylglutamic acid	44358	Organic acids and derivatives	Carboxylic acids and derivatives	Amino acids, peptides, and analogues	**	47	43.4	M-H2O-H, M-H	C11H16N2O8	-1.26897	1.1364	0.0123917	0.67701	-1.20889	0.432602	29531.1	68263.8	6598.74	68865.8	11200.4	16998.5	43992.1	77312.2	68883.6	61474.1	66148.7	67500.3
5.22_342.0825m/z	342.083	5.22283	neg	DHBOA-Glc	HMDB0037261	Organic oxygen compounds	Organooxygen compounds	Carbohydrates and carbohydrate conjugates		45.2	35.1	M-H	C14H17NO9	-1.55494	1.13445	0.0491977	0.67701	-2.32403	0.199709	12432.1	62250.8	2125.91	57633.8	1788.14	283.535	328.937	99126.4	303.989	48997.2	64278.3	98548.1
0.76_375.1391m/z	375.139	0.764833	pos	cyclo-Dopa 5-O-glucoside	64475	Unclassified	Unclassified	Unclassified		36.4	0	M+NH4	C15H19NO9	-1.84957	1.13331	0.0416355	0.67701	-2.1201	0.230031	14695.5	63885.2	1.72428e-07	53388	1.72428e-07	17087.3	3002.37	77465.4	34991.1	38960.5	40881.9	127127
4.82_244.0963m/z	244.096	4.82498	pos	N-(4-phenyl-3-oxo-tetranoyl)-homoserine lactone	LMFA08030039	Lipids and lipid-like molecules	Fatty Acyls	Fatty amides		41.3	11.8	M+H-H2O	C14H15NO4	-1.91309	1.12535	0.00745888	0.67701	-2.28238	0.205559	9663.86	47012.6	4215.93	37605.3	1581.12	1677.35	3239.54	34360	39722.6	51299.9	33947.6	75733.1
0.72_140.0702m/z	140.07	0.723367	pos	Tiglylglycine	4246	Organic acids and derivatives	Carboxylic acids and derivatives	Amino acids, peptides, and analogues	*	38.2	0	M+H-H2O	C7H11NO3	-2.53104	1.12272	0.0271736	0.67701	-1.32231	0.399895	26123.1	65325	20876.7	69691.3	8122.25	13706	18219.3	42724.3	49204.5	74300.6	64973.8	95422
4.86_280.1539m/z	280.154	4.85783	pos	Armexifolin	HMDB0035596	Lipids and lipid-like molecules	Prenol lipids	Terpene lactones	*	45	30.6	M+NH4	C15H18O4	-1.52074	1.10712	0.0173614	0.67701	-3.49963	0.0884113	4015.28	45415.9	1591.95	17278.2	615	214.078	377.179	51405.1	5374	64914.4	25391.5	79994.6
4.10_296.1345m/z	296.134	4.1048	pos	N6,N6-Dimethyladenosine	65975	Unclassified	Unclassified	Unclassified		51.6	69.3	M+H	C12H17N5O4	-2.97141	1.10642	0.0231193	0.67701	4.40254	21.1494	46280.5	2188.27	36058.4	5103.47	34187.2	55930.6	100123	1.72428e-07	3321.47	4670.06	1338.78	1611.02
1.34_254.1014m/z	254.101	1.34145	pos	Orthosporin	68045	Unclassified	Unclassified	Unclassified		37.5	0	M+NH4	C12H12O5	-4.01234	1.08601	0.0268198	0.67701	-1.97056	0.255154	13973.5	54764.8	2480.62	54632.1	5625.27	3730.76	3398.61	46936.8	94232.9	44406.1	27999.1	60249.1
7.78_409.1400m/z	409.14	7.77623	neg	3-Indolehydracrylic acid	HMDB0059765	Organoheterocyclic compounds	Indoles and derivatives	Indolyl carboxylic acids and derivatives		44	26.3	2M-H	C11H11NO3	-1.1806	1.08378	0.0491217	0.67701	-2.78563	0.145024	7081.86	48832.2	1.72428e-07	35409.3	1.72428e-07	1.72428e-07	1.72428e-07	40086.5	1.72428e-07	35484.9	71365.7	97223.7
5.43_349.1994n	350.207	5.43188	pos	Coutaric acid	HMDB0029225	Benzenoids	Benzene and substituted derivatives	Benzoic acids and derivatives	**	44.4	32.8	M+H, M+K	C18H27N3O4	-2.27676	1.07636	0.037058	0.67701	1.30067	2.46343	66734.3	27090	97968.5	54277	66472.1	47460.3	67493.7	70829.8	821.525	44282.2	13942.4	5574.16
7.86_645.2575m/z	645.258	7.85517	pos	Allosamidine	66309	Unclassified	Unclassified	Unclassified		37.6	0	M+Na	C25H42N4O14	-2.34678	1.07354	0.0399995	0.67701	1.45382	2.73933	67695.9	24712.6	3209.17	84485.9	91334	85603	73847.2	29426.4	19951.8	5500.35	44438.7	24245.6
1.68_408.1043m/z	408.104	1.68493	neg	Rufloxacin	HMDB0042009	Organoheterocyclic compounds	Quinolines and derivatives	Quinoline carboxylic acids		47.1	46.1	M+FA-H	C17H18FN3O3S	2.21426	1.06934	0.0160216	0.67701	-5.66117	0.0197614	835.215	42264.9	268.489	3835.69	1.72428e-07	1.72428e-07	71.9005	85102	1.72428e-07	35386	43124.6	47711.9
2.18_224.0911m/z	224.091	2.18407	pos	Isoeugenitol	HMDB0029472	Organoheterocyclic compounds	Benzopyrans	1-benzopyrans	*	44	29.7	M+NH4	C11H10O4	-3.24507	1.06851	0.0305406	0.67701	-1.98243	0.253064	13879.9	54847.5	3901.18	47231.7	559.287	15296	2411.39	85110.3	7033.42	62634.6	64636.3	54822.8
9.76_267.1234m/z	267.123	9.7565	neg	Dehydrovomifoliol	HMDB0036819	Lipids and lipid-like molecules	Prenol lipids	Sesquiterpenoids	*	46.9	38.9	M+FA-H	C13H18O3	-1.85033	1.06636	0.00771293	0.67701	1.57987	2.98943	50062.8	16746.6	51450.2	40352	70880.8	59771.6	27859.3	20168	285.816	17895.5	35107	10276.6
4.91_213.0784n	231.112	4.9076	pos	Salicylanilide	72676	Unclassified	Unclassified	Unclassified		42.5	18	M+H, M+NH4	C13H11NO2	-2.77398	1.05091	0.00534056	0.67701	1.53776	2.90344	53567.9	18449.8	59068.9	41323.3	34293.9	63020.1	70133.3	15345.2	3631.18	9789.98	23150.3	40332.4
11.80_806.5810m/z	806.581	11.801	pos	1-(10-methylhexadecanyl)-2-(8-[3]-ladderane-octanyl)-sn-glycerophosphocholine	46682	Unclassified	Unclassified	Unclassified		37.5	0	M+K	C45H86NO6P	-1.92273	1.01267	0.0433608	0.67701	-1.28983	0.409001	23349.5	57089.1	34935.9	32728.9	23795.8	9121.04	16165.9	20634	81637.5	70626.2	82436.9	30111.1
5.85_493.2172m/z	493.217	5.8489	pos	17-trifluoromethylphenyl trinor PGF2α methyl ester	64694	Unclassified	Unclassified	Unclassified		38.3	0	M+Na	C25H33F3O5	-0.000764066	1.00973	0.0332358	0.67701	3.54942	11.708	41374.3	3533.85	1560.48	88157.4	54702.9	38401.5	24049	7687.83	9234.42	1.72428e-07	747.022	1.72428e-07
